# Supplementary material for: Rapid Trace Detection of Sulfite Residue in White Wine Using a Multichannel Colorimetric Nanozyme Sensor
Source: Foods. 2023 Sep 26;12(19):3581. doi: 10.3390/foods12193581 (PMC10572540; doi:10.3390/foods12193581)
Supplement: Supplementary file 1 [file foods-12-03581-s001.zip]

Archive with 1 entries (1 files):
- foods-2586050-supplementary.pdf
